# Supplementary material for: Causal influences of neuropsychiatric disorders on Alzheimer’s disease
Source: Transl Psychiatry. 2024 Feb 23;14:114. doi: 10.1038/s41398-024-02822-1 (PMC10891165; doi:10.1038/s41398-024-02822-1)
Supplement: Supplementary file 1 — Supplementary Table 1. Causal effects of the neuropsychiatric disorders on AD. [file 41398_2024_2822_MOESM1_ESM.xlsx]

## Sheet: Supplementary Table 1
Supplementary Table 1. Causal effects of the neuropsychiatric disorders on AD.
AD: Alzheimer’s disease; ADHD: attention-deficit/hyperactivity disorder; ALS: amyotrophic lateral sclerosis; ASD: autism spectrum disorder; BD: bipolar disorder; b: MR estimate; CI: confidence interval; Egger_intercept: intercept of MR-Egger intercept analysis; I2: I2 statistics of heterogeneity; MDD: major depressive disorder; MS: multiple sclerosis; N_IV: number of instrumental variables; OCD: …
Exposure	Outcome	Method	b (se)	OR [95%CI]	N_IV	P_IV	Q_P	I2	Egger_intercept	P_pleiotropy	P
ADHD	AD	IVW	-0.222 (0.090)	0.80 [0.67-0.96]	26	5e-08	0.161	0.217	NA	NA	0.014
ADHD	AD	WM	-0.296 (0.120)	0.74 [0.59-0.94]	26	5e-08	NA	NA	NA	NA	0.014
ADHD	AD	MR-Egger	-0.608 (0.279)	0.54 [0.32-0.94]	26	5e-08	0.209	0.147	0.009	0.157	0.039
Alcohol dependence	AD	IVW	0.015 (0.031)	1.01 [0.96-1.08]	25	1e-05	0.443	0.014	NA	NA	0.638
Alcohol dependence	AD	WM	0.019 (0.042)	1.02 [0.94-1.11]	25	1e-05	NA	NA	NA	NA	0.66
Alcohol dependence	AD	MR-Egger	0.011 (0.065)	1.01 [0.89-1.15]	25	1e-05	0.386	0.013	0	0.953	0.865
ALS	AD	IVW	0.039 (0.020)	1.04 [1.00-1.08]	47	1e-05	0.012	0.345	NA	NA	0.053
ALS	AD	WM	0.025 (0.026)	1.03 [0.97-1.08]	47	1e-05	NA	NA	NA	NA	0.334
ALS	AD	MR-Egger	0.058 (0.043)	1.06 [0.97-1.15]	47	1e-05	0.01	0.341	-0.002	0.618	0.187
Anorexia nervosa	AD	IVW	-0.013 (0.013)	0.99 [0.96-1.01]	92	1e-05	0.388	0.034	NA	NA	0.313
Anorexia nervosa	AD	WM	-0.011 (0.019)	0.99 [0.95-1.03]	92	1e-05	NA	NA	NA	NA	0.567
Anorexia nervosa	AD	MR-Egger	-0.002 (0.043)	1.00 [0.92-1.09]	92	1e-05	0.362	0.033	-0.001	0.784	0.971
Anxiety disorder	AD	IVW	-0.010 (0.062)	0.99 [0.88-1.12]	18	1e-05	0.037	0.409	NA	NA	0.873
Anxiety disorder	AD	WM	0.046 (0.078)	1.05 [0.90-1.22]	18	1e-05	NA	NA	NA	NA	0.554
Anxiety disorder	AD	MR-Egger	-0.043 (0.089)	0.96 [0.80-1.14]	18	1e-05	0.029	0.399	0.003	0.612	0.64
ASD	AD	IVW	0.033 (0.040)	1.03 [0.96-1.12]	54	1e-05	0.091	0.211	NA	NA	0.412
ASD	AD	WM	0.034 (0.051)	1.03 [0.94-1.14]	54	1e-05	NA	NA	NA	NA	0.509
ASD	AD	MR-Egger	-0.026 (0.114)	0.97 [0.78-1.22]	54	1e-05	0.082	0.206	0.003	0.582	0.822
BD	AD	IVW	0.087 (0.025)	1.09 [1.04-1.15]	58	5e-08	5.08e-05	0.473	NA	NA	0.00056
BD	AD	WM	0.072 (0.029)	1.07 [1.01-1.14]	58	5e-08	NA	NA	NA	NA	0.014
BD	AD	MR-Egger	0.060 (0.127)	1.06 [0.83-1.36]	58	5e-08	3.67e-05	0.473	0.002	0.825	0.641
Epilepsy	AD	IVW	0.042 (0.034)	1.04 [0.98-1.11]	78	1e-05	0.000166	0.406	NA	NA	0.216
Epilepsy	AD	WM	0.044 (0.039)	1.04 [0.97-1.13]	78	1e-05	NA	NA	NA	NA	0.26
Epilepsy	AD	MR-Egger	0.116 (0.114)	1.12 [0.90-1.40]	78	1e-05	0.000149	0.402	-0.004	0.497	0.312
Insomnia	AD	IVW	-0.149 (0.178)	0.86 [0.61-1.22]	14	5e-08	0.162	0.273	NA	NA	0.402
Insomnia	AD	WM	-0.324 (0.211)	0.72 [0.48-1.09]	14	5e-08	NA	NA	NA	NA	0.124
Insomnia	AD	MR-Egger	-0.025 (0.619)	0.98 [0.29-3.28]	14	5e-08	0.121	0.27	-0.002	0.838	0.968
MDD	AD	IVW	0.017 (0.049)	1.02 [0.92-1.12]	96	5e-08	2.97e-06	0.444	NA	NA	0.734
MDD	AD	WM	0.029 (0.058)	1.03 [0.92-1.15]	96	5e-08	NA	NA	NA	NA	0.613
MDD	AD	MR-Egger	-0.136 (0.272)	0.87 [0.51-1.49]	96	5e-08	2.5e-06	0.442	0.004	0.569	0.617
Migraine	AD	IVW	0.089 (0.029)	1.09 [1.03-1.16]	37	5e-08	0.00437	0.421	NA	NA	0.00202
Migraine	AD	WM	0.120 (0.032)	1.13 [1.06-1.20]	37	5e-08	NA	NA	NA	NA	0.000213
Migraine	AD	MR-Egger	0.189 (0.081)	1.21 [1.03-1.42]	37	5e-08	0.00645	0.392	-0.008	0.198	0.026
MS	AD	IVW	-0.012 (0.023)	0.99 [0.94-1.03]	95	5e-08	1.43e-15	0.618	NA	NA	0.611
MS	AD	WM	-0.045 (0.026)	0.96 [0.91-1.01]	95	5e-08	NA	NA	NA	NA	0.087
MS	AD	MR-Egger	0.052 (0.044)	1.05 [0.97-1.15]	95	5e-08	8.18e-15	0.607	-0.005	0.1	0.248
OCD	AD	IVW	0.045 (0.028)	1.05 [0.99-1.10]	22	1e-05	0.81	-0.376	NA	NA	0.103
OCD	AD	WM	0.033 (0.038)	1.03 [0.96-1.11]	22	1e-05	NA	NA	NA	NA	0.387
OCD	AD	MR-Egger	0.051 (0.083)	1.05 [0.89-1.24]	22	1e-05	0.762	-0.377	0	0.946	0.547
PD	AD	IVW	0.067 (0.029)	1.07 [1.01-1.13]	25	5e-08	2.25e-16	0.814	NA	NA	0.022
PD	AD	WM	0.066 (0.022)	1.07 [1.02-1.11]	25	5e-08	NA	NA	NA	NA	0.00281
PD	AD	MR-Egger	0.174 (0.072)	1.19 [1.03-1.37]	25	5e-08	2.06e-14	0.793	-0.019	0.123	0.025
PTSD	AD	IVW	0.069 (0.080)	1.07 [0.92-1.25]	38	1e-05	0.966	-0.611	NA	NA	0.387
PTSD	AD	WM	-0.018 (0.121)	0.98 [0.77-1.25]	38	1e-05	NA	NA	NA	NA	0.882
PTSD	AD	MR-Egger	-0.035 (0.188)	0.97 [0.67-1.40]	38	1e-05	0.96	-0.638	0.003	0.543	0.853
Schizophrenia	AD	IVW	0.053 (0.016)	1.05 [1.02-1.09]	178	5e-08	8.74e-17	0.533	NA	NA	0.000684
Schizophrenia	AD	WM	0.046 (0.017)	1.05 [1.01-1.08]	178	5e-08	NA	NA	NA	NA	0.00613
Schizophrenia	AD	MR-Egger	0.075 (0.064)	1.08 [0.95-1.22]	178	5e-08	6.39e-17	0.533	-0.002	0.718	0.24
Stroke	AD	IVW	0.006 (0.027)	1.01 [0.95-1.06]	78	1e-05	2e-06	0.481	NA	NA	0.817
Stroke	AD	WM	0.057 (0.029)	1.06 [1.00-1.12]	78	1e-05	NA	NA	NA	NA	0.051
Stroke	AD	MR-Egger	0.132 (0.073)	1.14 [0.99-1.32]	78	1e-05	6.81e-06	0.458	-0.009	0.071	0.077
Tourette’s syndrome	AD	IVW	0.046 (0.025)	1.05 [1.00-1.10]	36	1e-05	0.699	-0.159	NA	NA	0.067
Tourette’s syndrome	AD	WM	0.058 (0.035)	1.06 [0.99-1.13]	36	1e-05	NA	NA	NA	NA	0.093
Tourette’s syndrome	AD	MR-Egger	-0.020 (0.062)	0.98 [0.87-1.11]	36	1e-05	0.719	-0.214	0.006	0.253	0.746
